# Supplementary material for: The endogenous subcellular localisations of the long chain fatty acid-activating enzymes ACSL3 and ACSL4 in sarcoma and breast cancer cells
Source: Mol Cell Biochem. 2018 Feb 15;448(1):275–86. doi: 10.1007/s11010-018-3332-x (PMC6182735; doi:10.1007/s11010-018-3332-x)
Supplement: Supplementary file 1 — Supplementary material 1 (XLSX 15 KB) [file 11010_2018_3332_MOESM1_ESM.xlsx]

## Sheet: SO809a Specs
Name	SO809a
Description	Sarcoma tissue array of soft tissue (adipose, fibrous tissue, smooth muscle and skeletal muscle), including TNM, clinical stage and pathology grade, 80 cases/80 cores, replaced by SO809b
Panel	Soft tissue sarcoma microarray, containing 20 cases of liposarcoma, 20 fibrosarcoma, 20 leiomyosarcoma, plus 20 rhabdomyosarcoma, single core per case
KEY	H - HIGH INTENSITY STAINING, M - MEDIUM INTENSITY, L - LOW INTENSITY
Cases	80
Cores	80
Diameter	5
Rows	8
Columns	10
Position	No.	Age	Sex	Organ(Anatomic Site)	Pathology diagnosis	TNM	Grade	Stage	Type	Tissue ID.	ACSL3	ACSL4
A1	1	52	M	Adipose	Liposarcoma of right thigh	T2AN0M0		IB	Malignant	Sft060237	L	L
A2	2	37	M	Adipose	Liposarcoma of right thigh	T1AN0M0		IA	Malignant	Sft060262	L	L
A3	3	49	F	Adipose	Liposarcoma	T1AN0M0		IB	Malignant	Sft020030	L	L
A4	4	61	M	Adipose	Liposarcoma	T2AN0M0		IB	Malignant	Sft020247	L	L
A5	5	50	M	Adipose	Liposarcoma of left thigh	T2AN0M0		IIB	Malignant	Sft060335	L	L
A6	6	64	M	Adipose	Liposarcoma of right groin	T1AN0M0		IIA	Malignant	Sft060302	L	L
A7	7	50	M	Adipose	Liposarcoma of retroperitoneum	T2AN0M0		IIB	Malignant	Sft120031	L	L
A8	8	62	M	Adipose	Liposarcoma of retroperitoneum	T2BN0M0		IB	Malignant	Apo030116	L	L
A9	9	44	M	Adipose	Liposarcoma of left thigh	T2AN0M0		IB	Malignant	Sft060261	L	L
A10	10	61	F	Adipose	Liposarcoma of peritoneum	T2BN0M0		IB	Malignant	Sft020188	L	L
B1	11	44	F	Adipose	Liposarcoma of left thigh	T2AN0M0		IIB	Malignant	Sft060232	L	L
B2	12	63	M	Adipose	Liposarcoma of left armpit	T2AN0M0		IB	Malignant	Sft020198	L	L
B3	13	57	F	Adipose	Liposarcoma of right femur	T1AN0M0		IIA	Malignant	Sft020203	L	L
B4	14	60	M	Adipose	Liposarcoma of right waist	T2BN0M0		III	Malignant	Sft020118	L	L
B5	15	39	M	Adipose	Liposarcoma of back	T2AN0M0		IB	Malignant	Sft020116	L	L
B6	16	47	F	Adipose	Liposarcoma of left rump	T2BN0M0		IIB	Malignant	Sst060082	L	L
B7	17	50	F	Adipose	Liposarcoma of retroperitoneum	T2BN0M0		IB	Malignant	Sft020070	H	M
B8	18	56	M	Adipose	Liposarcoma of right thigh	T2AN0M0		IIB	Malignant	Sft060334	L	L
B9	19	66	F	Adipose	Liposarcoma of left femur	T2BN0M0		III	Malignant	Sft020338	M	L
B10	20	46	F	Adipose	Liposarcoma of left upper arm	T1AN0M0		IIA	Malignant	Sft060228	L	L
C1	21	50	M	Fibrous tissue	Fibrosarcoma of back	T2BN0M0		IIB	Malignant	Sfb010146	L	L
C2	22	36	M	Fibrous tissue	Fibrosarcoma of chest wall	T2AN0M0		IIB	Malignant	Sfb020090	H	L
C3	23	64	M	Fibrous tissue	Fibrosarcoma of right shoulder	T1AN0M0		IIA	Malignant	Sst040339	M	L
C4	24	53	F	Fibrous tissue	Dermatofibrosarcoma protuberans of abdominal part	T2AN0M0		IB	Malignant	Sft020169	M	L
C5	25	43	M	Fibrous tissue	Dermatofibrosarcoma protuberans of left shoulder	T1AN0M0		IA	Malignant	Kin060018	L	L
C6	26	25	F	Fibrous tissue	Fibrosarcoma of right waist	T2BN0M0		IIB	Malignant	Sfb020119	L	L
C7	27	18	M	Fibrous tissue	Fibrosarcoma of right upper arm	T1BN0M0		IB	Malignant	Sfb020216	L	L
C8	28	75	F	Fibrous tissue	Fibrosarcoma of abdominal wall	T1BN0M0		IA	Malignant	Ssm080023	H	L
C9	29	36	F	Fibrous tissue	Dermatofibrosarcoma protuberans of back	T1AN0M0		IA	Malignant	Kin060053	M	L
C10	30	24	F	Fibrous tissue	Fibrosarcoma of right armpit	T1AN0M0		IIA	Malignant	Sfb020337	L	L
D1	31	36	M	Fibrous tissue	Dermatofibrosarcoma protuberans of left shoulder	T2AN0M0		IIB	Malignant	Kin060023	H	L
D2	32	47	M	Fibrous tissue	Fibrosarcoma of thigh	T2AN0M0		II	Malignant	Kin020061	H	L
D3	33	78	F	Fibrous tissue	Malignant fibrohistiocytoma of left thigh	T2AN0M0		IIB	Malignant	Sfb020105	H	L
D4	34	65	F	Fibrous tissue	Malignant fibrohistiocytoma of left forearm	T1AN0M0		IIA	Malignant	Sfb020177	M	L
D5	35	34	M	Fibrous tissue	Dermatofibrosarcoma protuberans of left lower limb	T2AN0M0		IB	Malignant	Sfb030166	L	L
D6	36	32	M	Fibrous tissue	Dermatofibrosarcoma protuberans of left upper arm	T2AN0M0		IB	Malignant	Kin060037	L	L
D7	37	24	F	Fibrous tissue	Dermatofibrosarcoma protuberans of abdominal part	T1AN0M0		IA	Malignant	Sfb010129	L	L
D8	38	57	M	Fibrous tissue	Dermatofibrosarcoma protuberans of thigh	T2AN0M0		IA	Malignant	Kin060076	L	L
D9	39	58	M	Fibrous tissue	Dermatofibrosarcoma protuberans of right clavicle	T1AN0M0		IA	Malignant	Sfb020223	H	L
D10	40	30	M	Fibrous tissue	Dermatofibrosarcoma protuberans of right waist	T1AN0M0		IA	Malignant	Sfb020086	L	L
E1	41	45	M	Smooth muscle	Leiomyosarcoma of left shoulder	T2AN0M0		III	Malignant	Sst130016	L	L
E2	42	60	M	Smooth muscle	Leiomyosarcoma of chest wall	T2AN0M0		IIB	Malignant	Ssm030138	L	H
E3	43	69	F	Smooth muscle	Leiomyosarcoma of abdominal cavity	T2BN0M0		IIB	Malignant	Ssm020181	M	M
E4	44	45	F	Smooth muscle	Leiomyosarcoma of abdominal wall	T2BN0M0		III	Malignant	Ssm020152	M	M
E5	45	42	F	Smooth muscle	Leiomyosarcoma of peritoneum	T2AN0M0		IB	Malignant	Ssm050113	L	L
E6	46	56	M	Smooth muscle	Leiomyosarcoma of left leg	T2AN0M0		IIB	Malignant	Ssm050058	M	L
E7	47	51	F	Smooth muscle	Leiomyosarcoma of right shoulder	T2AN0M0		IB	Malignant	Ssm030263	M	L
E8	48	17	F	Smooth muscle	Leiomyosarcoma of left leg	T2AN0M0		IB	Malignant	Sfb010083	L	L
E9	49	60	M	Smooth muscle	Leiomyosarcoma of abdominal cavity	T2BN0M1		IB	Malignant	Ssm050019	H	H
E10	50	38	F	Smooth muscle	Leiomyosarcoma of left tibia	T2AN0M0		IB	Malignant	Sfb010154	H	L
F1	51	78	M	Smooth muscle	Leiomyosarcoma of chest wall	T1N0M0		IIA	Malignant	Ssm020205	L	L
F2	52	20	F	Smooth muscle	Leiomyosarcoma of back	T1N0M0		IIA	Malignant	Ssm020249	H	L
F3	53	61	M	Smooth muscle	Leiomyosarcoma of left groin	T1BN0M0		IIA	Malignant	Ssm020161	H	L
F4	54	31	F	Smooth muscle	Leiomyosarcoma of left thigh	T1AN0M0		IIA	Malignant	Ssm060231	M	M
F5	55	47	M	Smooth muscle	Leiomyosarcoma of right shoulder	T1AN0M0		IA	Malignant	Ssm020128	M	H
F6	56	47	M	Smooth muscle	Leiomyosarcoma of inferior vena cava	T2AN0M0		IIB	Malignant	Ssm050069	M	L
F7	57	57	M	Smooth muscle	Leiomyosarcoma of left groin	T2AN0M0		IIB	Malignant	Sfb010158	H	M
F8	58	48	M	Smooth muscle	Leiomyosarcoma of left knee	T1AN0M0		IIA	Malignant	Sst040351	L	L
F9	59	71	M	Smooth muscle	Leiomyosarcoma of subcutaneous tissue	T1AN0M0		IIA	Malignant	Sfb020089	L	L
F10	60	32	F	Smooth muscle	Leiomyosarcoma of abdominal part	T1AN0M0		IIA	Malignant	Ssm070016	L	L
G1	61	50	M	Skeletal muscle	Rhabdomyosarcoma of right thigh	T1AN0M0		IIA	Malignant	Srm040370	L	M
G2	62	85	F	Skeletal muscle	Rhabdomyosarcoma of right lower limb	T2N0M0		IIB	Malignant	Srm060162	H	H
G3	63	91	M	Skeletal muscle	Rhabdomyosarcoma of right thigh	T2AN0M0		III	Malignant	Srm030172	M	M
G4	64	67	M	Skeletal muscle	Rhabdomyosarcoma of right lower limb	T1AN0M0		IIA	Malignant	Srm050001	L	L
G5	65	45	M	Skeletal muscle	Rhabdomyosarcoma (cataplasia) of left leg	T1AN0M0		IIA	Malignant	Srm120021	L	M
G6	66	34	F	Skeletal muscle	Rhabdomyosarcoma of right face	T1AN0M0		IIA	Malignant	Srm050081	M	L
G7	67	49	M	Skeletal muscle	Rhabdomyosarcoma of left thigh	T2AN0M0		III	Malignant	Srm030417	M	M
G8	68	17	M	Skeletal muscle	Rhabdomyosarcoma of right forearm	T1AN0M0		III	Malignant	Srm060222	L	L
G9	69	36	M	Skeletal muscle	Rhabdomyosarcoma of left thigh	T1N0M0		IIA	Malignant	Sst050255	L	L
G10	70	5	M	Skeletal muscle	Rhabdomyosarcoma of left rump	T2BN0M0		III	Malignant	Sst060026	L	L
H1	71	10	M	Skeletal muscle	Rhabdomyosarcoma of left leg	T2AN0M0		IIIB	Malignant	Srm040374	L	L
H2	72	28	F	Skeletal muscle	Rhabdomyosarcoma of left upper limb	T1AN1M0		III	Malignant	Srm050162	L	L
H3	73	17	F	Skeletal muscle	Rhabdomyosarcoma of left leg	T2AN0M0		IIB	Malignant	Srm030424	L	L
H4	74	32	F	Skeletal muscle	Rhabdomyosarcoma of thoracic cavity	T2N0M1		IV	Malignant	Atc050064	L	L
H5	75	32	M	Skeletal muscle	Rhabdomyosarcoma of left forearm	T1AN0M0		IA	Malignant	Sst060078	L	L
H6	76	14	F	Skeletal muscle	Rhabdomyosarcoma of right leg	T1N0M0		IIA	Malignant	Sst040380	L	L
H7	77	56	M	Skeletal muscle	Rhabdomyosarcoma of left thigh	T2AN0M0		III	Malignant	Srm040086	L	L
H8	78	42	F	Skeletal muscle	Rhabdomyosarcoma of left occlusalf surface	T1AN0M0		III	Malignant	Srm050039	L	L
H9	79	44	M	Skeletal muscle	Rhabdomyosarcoma of left thigh	T2N0M0		III	Malignant	Sst050011	L	L
H10	80	20	F	Skeletal muscle	Rhabdomyosarcoma of left leg	T1AN0M0		IIA	Malignant	Srm050111	L	L
