# Supplementary material for: The endogenous subcellular localisations of the long chain fatty acid-activating enzymes ACSL3 and ACSL4 in sarcoma and breast cancer cells
Source: Mol Cell Biochem. 2018 Feb 15;448(1):275–86. doi: 10.1007/s11010-018-3332-x (PMC6182735; doi:10.1007/s11010-018-3332-x)
Supplement: Supplementary file 2 — Supplementary material 2 (CSV 2 KB) [file 11010_2018_3332_MOESM2_ESM.csv]

catalognum	position	sex	age	organ	pathology	stage	tnm	type	ACSL4 STAINING INTENSITY
T244	A1	M	32	Soft tissue	Synovial sarcoma of right thigh	II	T2aN0M0 G2	Malignant	L
T244	A2	M	82	Soft tissue	Rhabdomyosarcoma of left rump	Ia	T1aN0M0 G2	Malignant	L
T244	A3	F	54	Soft tissue	Clear cell sarcoma of right thigh	IIb	T2aN0M0 G3	Malignant	H
T244	A4	M	32	Soft tissue	Synovial sarcoma of right thigh	II	T2aN0M0 G2	Malignant	L
T244	A5	M	82	Soft tissue	Rhabdomyosarcoma of left rump	Ia	T1aN0M0 G2	Malignant	M
T244	A6	F	54	Soft tissue	Clear cell sarcoma of right thigh	IIb	T2aN0M0 G3	Malignant	H
T244	B1	F	63	Soft tissue	Fibrosarcoma of right leg	Ia	T1aN0M0 G1	Malignant	M
T244	B2	F	59	Soft tissue	Leiomyosarcoma of groin	II	T2aN0M0 G2	Malignant	L
T244	B3	F	31	Soft tissue	Liposarcoma of right chest wall	II	T2aN0M0 G2	Malignant	L
T244	B4	F	63	Soft tissue	Fibrosarcoma of right leg	Ia	T1aN0M0 G1	Malignant	H
T244	B5	F	59	Soft tissue	Leiomyosarcoma of groin	II	T2aN0M0 G2	Malignant	L
T244	B6	F	31	Soft tissue	Liposarcoma of right chest wall	II	T2aN0M0 G2	Malignant	L
T244	C1	M	32	Soft tissue	Synovial sarcoma of right thigh	II	T2aN0M0 G2	Malignant	L
T244	C2	M	82	Soft tissue	Rhabdomyosarcoma of left rump	Ia	T1aN0M0 G2	Malignant	M
T244	C3	F	54	Soft tissue	Clear cell sarcoma of right thigh	IIb	T2aN0M0 G3	Malignant	H
T244	C4	M	32	Soft tissue	Synovial sarcoma of right thigh	II	T2aN0M0 G2	Malignant	L
T244	C5	M	82	Soft tissue	Rhabdomyosarcoma of left rump	Ia	T1aN0M0 G2	Malignant	M
T244	C6	F	54	Soft tissue	Clear cell sarcoma of right thigh	IIb	T2aN0M0 G3	Malignant	M
T244	D1	F	63	Soft tissue	Fibrosarcoma of right leg	Ia	T1aN0M0 G1	Malignant	H
T244	D2	F	59	Soft tissue	Leiomyosarcoma of groin (fibrous tissue and blood vessel)	II	T2aN0M0 G2	Malignant	L
T244	D3	F	31	Soft tissue	Liposarcoma of right chest wall	II	T2aN0M0 G2	Malignant	L
T244	D4	F	63	Soft tissue	Fibrosarcoma of right leg	Ia	T1aN0M0 G1	Malignant	H
T244	D5	F	59	Soft tissue	Leiomyosarcoma of groin	II	T2aN0M0 G2	Malignant	M
T244	D6	F	31	Soft tissue	Liposarcoma of right chest wall	II	T2aN0M0 G2	Malignant	M
