# Supplementary material for: The endogenous subcellular localisations of the long chain fatty acid-activating enzymes ACSL3 and ACSL4 in sarcoma and breast cancer cells
Source: Mol Cell Biochem. 2018 Feb 15;448(1):275–86. doi: 10.1007/s11010-018-3332-x (PMC6182735; doi:10.1007/s11010-018-3332-x)
Supplement: Supplementary file 3 — Supplementary material 3 (CSV 2 KB) [file 11010_2018_3332_MOESM3_ESM.csv]

catalognum	position	sex	age	organ	pathology	stage	tnm	type	ACSL3 STAINING INTENSITY
T242	A1	M	31	Soft tissue	Myxoid liposarcoma of left abdominal part	Ib	T2N0M0	Malignant	L
T242	A2	M	63	Soft tissue	Synovial sarcoma of rump	IIa	T1N0M0	Malignant	L
T242	A3	F	36	Soft tissue	Epithelioid hemangioendothelioma of left upper arm	IIIb	T2N0M0	Malignant	L
T242	A4	F	20	Soft tissue	Leiomyosarcoma of left back	IIIa	T1N0M0	Malignant	L
T242	A5	M	31	Soft tissue	Myxoid liposarcoma of left abdominal part	Ib	T2N0M0	Malignant	L
T242	A6	M	63	Soft tissue	Synovial sarcoma of rump	IIa	T1N0M0	Malignant	L
T242	A7	F	36	Soft tissue	Epithelioid hemangioendothelioma of left upper arm	IIIb	T2N0M0	Malignant	M
T242	A8	F	20	Soft tissue	Leiomyosarcoma of left back	IIIa	T1N0M0	Malignant	L
T242	B1	M	78	Soft tissue	Leiomyosarcoma of chest wall	IIa	T1N0M0	Malignant	L
T242	B2	M	45	Soft tissue	Fibrosarcoma of left forearm	Ib	T2N0M0	Malignant	H
T242	B3	M	46	Soft tissue	Fibrosarcoma of shoulder	Ib	T2N0M0	Malignant	H
T242	B4	F	40	Soft tissue	Embryonal rhabdomyosarcoma of abdominal cavity	IIIb	T2N0M0	Malignant	L
T242	B5	M	78	Soft tissue	Leiomyosarcoma of chest wall	IIa	T1N0M0	Malignant	L
T242	B6	M	45	Soft tissue	Fibrosarcoma of left forearm	Ib	T2N0M0	Malignant	H
T242	B7	M	46	Soft tissue	Fibrosarcoma of shoulder	Ib	T2N0M0	Malignant	M
T242	B8	F	40	Soft tissue	Embryonal rhabdomyosarcoma of abdominal cavity	IIIb	T2N0M0	Malignant	L
T242	C1	F	70	Soft tissue	Epithelioid malignant schwannoma of retroperitoneum	IIIb	T2N0M0	Malignant	L
T242	C2	F	69	Soft tissue	Triton tumor of right thigh	IIIb	T2N0M0	Malignant	L
T242	C3	M	30	Soft tissue	Normal blood vessel and adipose tissue	-	-	Normal	L
T242	C4	M	19	Soft tissue	Normal striated muscle tissue	-	-	Normal	L
T242	C5	F	70	Soft tissue	Epithelioid malignant schwannoma of retroperitoneum	IIIb	T2N0M0	Malignant	L
T242	C6	F	69	Soft tissue	Triton tumor of right thigh	IIIb	T2N0M0	Malignant	L
T242	C7	M	30	Soft tissue	Normal blood vessel and adipose tissue	-	-	Normal	L
T242	C8	M	19	Soft tissue	Normal striated muscle tissue	-	-	Normal	L
